# Supplementary material for: An analytic theory for the degree of Arctic Amplification
Source: Nat Commun. 2024 Jun 13;15:5060. doi: 10.1038/s41467-024-48469-w (PMC11176348; doi:10.1038/s41467-024-48469-w)
Supplement: Supplementary file 3 — Source Data [file 41467_2024_48469_MOESM3_ESM.xlsx]

## Sheet: sheet1
model	dAHTdT	AA	Plank_globe	Plank_arctic	Albedo_globe	Albedo_arctic	ohf_globe	ohf_arctic	cld_globe	cld_arctic	Lapse_globe	Lapse_arctic	WV_globe	WV_arctic	All_globe	All_arctic	a	b	I_const_ab	I_vary_ab	I_base	FF	d=dAHTdT-hatdAHTdT
ACCESS-CM2	0.281376	2.49395	-3.28664	-2.63719	0.349998	0.876176	-0.380941	-0.243212	0.807014	0.305427	-0.450682	0.749827	1.81115	0.555679	-1.1501	-0.393295	2.47004	1.46502	2.17049	2.48888	1.94452	0.544353	0.647826
ACCESS-ESM1-5	0.929646	2.3986	-3.29278	-2.60805	0.293737	0.954882	-0.419104	-0.256915	0.782025	0.0848812	-0.491433	0.646529	1.95828	0.614193	-1.16928	-0.564484	2.71399	1.27581	2.01007	2.54925	2.10998	0.43927	1.13574
AWI-CM-1-1-MR	-0.661749	2.40408	-3.25596	-2.63918	0.463317	1.20063	-0.257777	0.155385	-0.0942932	-0.127809	-0.549307	0.667359	1.82646	0.54976	-1.86756	-0.19386	1.9229	1.84082	2.63122	2.4005	1.51853	0.881976	-0.446445
BCC-CSM2-MR	0.542575	2.30416	-3.26515	-2.63442	0.460474	1.18732	-0.311657	-0.0440221	0.325194	-0.431918	-0.476879	0.674232	1.73953	0.571381	-1.52848	-0.677435	2.44104	1.4557	2.00518	2.25669	1.81799	0.438701	0.589838
CAMS-CSM1	1.27412	2.15546	-3.29516	-2.6318	0.339525	0.9551	-0.311444	-0.033948	-0.271053	-0.802588	-0.672033	0.680953	1.83812	0.531494	-2.37205	-1.30079	2.68177	1.21826	1.75565	2.1132	1.74695	0.366257	1.0713
CAS-ESM2	0.438669	2.20767	-3.28211	-2.63115	0.346464	0.698482	-0.309937	-0.165901	0.499833	0.16441	-0.366475	0.713443	1.76275	0.54257	-1.34948	-0.678143	2.30795	1.54784	1.95904	2.09592	1.79658	0.299337	0.323659
CESM2	0.0831025	1.67158	-3.30856	-2.62025	0.485717	1.65753	-0.530102	-0.719298	0.910174	0.0399597	-0.617588	0.4286	1.98351	0.673118	-1.07685	-0.540333	1.67936	2.37686	2.00696	1.61194	1.48625	0.125688	-0.93353
CIESM	0.658579	1.75661	-3.29317	-2.63026	0.298487	0.597246	-0.414934	-0.817666	0.732635	0.537461	-0.247988	0.787898	1.63053	0.451863	-1.29444	-1.07346	2.0386	1.82395	1.66578	1.60116	1.65374	-0.0525754	-0.215043
CMCC-CM2-SR5	-2.19937	2.91575	-3.24272	-2.63106	0.446776	1.19343	-0.351569	0.37171	0.639822	0.335041	-0.516065	0.716149	1.87222	0.534502	-1.15154	0.519775	1.58437	1.97507	4.10232	2.92062	1.50674	1.41389	-1.12351
CNRM-CM6	0.00530864	2.3032	-3.26816	-2.64403	0.504148	1.01453	-0.410382	-0.0707611	0.465216	-0.0301401	-0.491964	0.846605	1.9162	0.493839	-1.28494	-0.389958	2.17161	1.66229	2.21307	2.24382	1.73683	0.506985	0.0509616
CNRM-ESM2	-0.328174	2.56773	-3.255	-2.6432	0.530937	1.03321	-0.338613	0.0870368	0.383263	-0.0505667	-0.452388	0.85827	1.89515	0.482506	-1.23665	-0.232742	2.22731	1.63005	2.37982	2.46906	1.77696	0.692101	0.162369
CanESM5	-0.655881	2.97856	-3.23479	-2.61246	0.520229	1.26345	-0.29532	0.123104	0.696261	0.0726348	-0.539703	0.844409	2.04024	0.490949	-0.813088	0.182092	2.40893	1.54901	2.86924	3.25242	2.01983	1.23259	0.525617
EC-Earth3	-1.91	2.73777	-3.2939	-2.67987	0.659735	1.65982	-0.31267	0.196037	0.121753	0.0541033	-0.562611	0.78868	2.08987	0.565154	-1.29783	0.583927	1.57938	2.00797	4.14023	3.06595	1.47776	1.58819	-1.13348
EC-Earth3-Veg	-2.11907	2.74554	-3.29253	-2.67875	0.661291	1.66181	-0.294206	0.232871	0.0992562	0.0711776	-0.55593	0.801872	2.06263	0.534126	-1.31948	0.623103	1.48139	2.06266	4.12097	3.01186	1.438	1.57386	-1.32947
FGOALS-g3	0.257247	2.51207	-3.28842	-2.6546	0.484458	1.16659	-0.474861	-0.296781	-0.403421	-0.248538	-0.486055	0.941967	1.95338	0.449277	-2.21492	-0.64208	2.47322	1.46552	2.21308	2.49938	1.67199	0.82739	0.654184
GFDL-ESM4	0.245637	2.39996	-3.30466	-2.62794	0.414803	1.14814	-0.468066	-0.214384	0.33847	-0.235538	-0.654416	0.729257	2.04119	0.557678	-1.63267	-0.64278	2.37313	1.51969	2.06201	2.25318	1.75281	0.500366	0.454013
GISS-E2-1-G	-0.616223	2.53634	-3.31188	-2.63284	0.425889	1.08878	-0.540609	-0.186811	-0.131415	-0.0968287	-0.853043	0.706063	2.32463	0.573968	-2.08643	-0.547676	2.05689	1.73992	2.27226	2.20698	1.53756	0.669415	-0.178467
GISS-E2-1-H	-1.38854	2.46505	-3.27127	-2.64103	0.50467	1.12208	-0.371162	0.281068	-0.106236	-0.0755135	-0.704736	0.713302	2.11965	0.547649	-1.82908	-0.0524494	1.61078	2.04725	2.83267	2.26484	1.41554	0.849295	-1.07069
HadGEM3-GC31-LL	-0.966635	2.99312	-3.25467	-2.64895	0.462311	1.04025	-0.356412	0.160691	0.799132	0.30423	-0.304063	0.90069	1.69678	0.471704	-0.956915	0.228613	2.2658	1.6218	3.02066	3.20255	1.87865	1.3239	0.239344
IITM-ESM	0.398339	1.96784	-3.30155	-2.63739	0.267755	1.08181	-0.440886	-0.396758	-0.17216	-0.123246	-0.829964	0.737773	2.22439	0.464173	-2.25242	-0.873633	2.08611	1.74385	2.02122	1.97954	1.52202	0.457525	-0.120029
INM-CM4-8	0.613251	1.96088	-3.29307	-2.64845	0.338499	0.824321	-0.419021	-0.531675	-1.0268	-0.916432	-0.57476	0.591459	1.8071	0.642678	-3.16806	-2.0381	2.18771	1.63856	1.53595	1.55769	1.45515	0.102546	0.0831788
INM-CM5	-0.0602917	2.49062	-3.25139	-2.64582	0.403406	0.960722	-0.398133	-0.0941814	-1.00164	-0.698579	-0.381036	0.742008	1.66788	0.547674	-2.96091	-1.18818	2.29641	1.58102	1.94777	2.04174	1.5056	0.536135	0.300572
IPSL-CM6A-LR	-0.422348	2.75135	-3.264	-2.62652	0.418677	1.10554	-0.30575	-0.111064	0.238723	0.1339	-0.49709	0.88274	2.09097	0.483259	-1.31848	-0.132148	2.33463	1.5742	2.53902	2.75437	1.80708	0.947287	0.377019
KACE-1-0-G	0.23918	2.5359	-3.27334	-2.64102	0.461197	1.24841	-0.667357	-1.23867	0.781756	0.449344	-0.577758	0.833783	1.82102	0.487253	-1.45447	-0.860893	2.48422	1.46171	1.84293	2.07466	1.85187	0.222786	0.676187
MIROC-ES2L	-0.326495	2.81615	-3.27821	-2.63531	0.479657	1.39168	-0.477807	-0.274898	0.161362	-0.157648	-0.608238	0.740086	1.91188	0.532338	-1.81135	-0.403751	2.43705	1.52165	2.35	2.6205	1.73119	0.889313	0.581852
MIROC6	-1.54759	3.40937	-3.27765	-2.64105	0.493851	1.45414	-0.562076	-0.0391066	0.0193998	-0.167381	-0.53188	0.908217	1.79138	0.451911	-2.06697	-0.0332683	2.32536	1.60745	2.94769	3.15288	1.63285	1.52003	0.358462
MPI-ESM1-2-LR	-0.782597	2.61128	-3.28085	-2.62822	0.380437	1.26572	-0.438895	0.0823409	-0.164237	-0.211564	-0.784551	0.716875	1.95006	0.514065	-2.33804	-0.260782	2.03672	1.74974	2.68594	2.58107	1.49825	1.08282	-0.218805
MPI-ESM1-2-HR	-1.67707	2.55665	-3.28887	-2.63759	0.342443	1.26231	-0.403444	0.345908	-0.104144	-0.103105	-0.752496	0.76945	1.88686	0.478004	-2.31965	0.114982	1.54354	2.06894	3.32379	2.5611	1.35172	1.20938	-1.20516
MRI-ESM2	-0.977153	2.46631	-3.26389	-2.60995	0.529459	1.22409	-0.653598	-0.110161	0.286818	0.0760728	-0.551306	0.805789	1.8093	0.468688	-1.84322	-0.145469	1.81754	1.90593	2.69297	2.3542	1.48479	0.86941	-0.657178
NESM3	-1.37466	3.09864	-3.24151	-2.63672	0.532516	1.15244	-0.398599	0.190714	0.293064	0.0894722	-0.677983	0.82084	2.00016	0.487507	-1.49236	0.104253	2.15052	1.67974	2.98615	2.99949	1.67795	1.32155	0.00878912
NorESM2-MM	0.741657	2.0596	-3.36265	-2.62946	0.316461	1.44745	-0.618607	-0.945299	0.420087	-0.203388	-0.868632	0.476005	2.11993	0.686256	-1.99341	-1.16843	2.33493	1.50365	1.75747	1.88416	1.66768	0.216474	0.377615
UKESM1-0-LL	-1.34024	3.08085	-3.2522	-2.64695	0.506725	1.20462	-0.365067	0.110467	0.842206	0.320941	-0.304611	0.916345	1.74875	0.483558	-0.82419	0.388983	2.15277	1.67865	3.3342	3.35431	1.86013	1.49418	0.0132858
model	I	I_base	FF	d=dAHTdT-hatdAHTdT
ACCESS-CM2	2.48888	1.94452	0.544353	0.647826
ACCESS-ESM1-5	2.54925	2.10998	0.43927	1.13574
AWI-CM-1-1-MR	2.4005	1.51853	0.881976	-0.446445
BCC-CSM2-MR	2.25669	1.81799	0.438701	0.589838
CAMS-CSM1	2.1132	1.74695	0.366257	1.0713
CAS-ESM2	2.09592	1.79658	0.299337	0.323659
CESM2	1.61194	1.48625	0.125688	-0.93353
CIESM	1.60116	1.65374	-0.0525754	-0.215043
CMCC-CM2-SR5	2.92062	1.50674	1.41389	-1.12351
CNRM-CM6	2.24382	1.73683	0.506985	0.0509616
CNRM-ESM2	2.46906	1.77696	0.692101	0.162369
CanESM5	3.25242	2.01983	1.23259	0.525617
EC-Earth3	3.06595	1.47776	1.58819	-1.13348
EC-Earth3-Veg	3.01186	1.438	1.57386	-1.32947
FGOALS-g3	2.49938	1.67199	0.82739	0.654184
GFDL-ESM4	2.25318	1.75281	0.500366	0.454013
GISS-E2-1-G	2.20698	1.53756	0.669415	-0.178467
GISS-E2-1-H	2.26484	1.41554	0.849295	-1.07069
HadGEM3-GC31-LL	3.20255	1.87865	1.3239	0.239344
IITM-ESM	1.97954	1.52202	0.457525	-0.120029
INM-CM4-8	1.55769	1.45515	0.102546	0.0831788
INM-CM5	2.04174	1.5056	0.536135	0.300572
IPSL-CM6A-LR	2.75437	1.80708	0.947287	0.377019
KACE-1-0-G	2.07466	1.85187	0.222786	0.676187
MIROC-ES2L	2.6205	1.73119	0.889313	0.581852
MIROC6	3.15288	1.63285	1.52003	0.358462
MPI-ESM1-2-LR	2.58107	1.49825	1.08282	-0.218805
MPI-ESM1-2-HR	2.5611	1.35172	1.20938	-1.20516
MRI-ESM2	2.3542	1.48479	0.86941	-0.657178
NESM3	2.99949	1.67795	1.32155	0.00878912
NorESM2-MM	1.88416	1.66768	0.216474	0.377615
UKESM1-0-LL	3.35431	1.86013	1.49418	0.0132858
